# Supplementary material for: Effects of Complete and Partial Loss of the 24S-Hydroxycholesterol-Generating Enzyme Cyp46a1 on Behavior and Hippocampal Transcription in Mouse
Source: Biomolecules. 2024 Feb 21;14(3):254. doi: 10.3390/biom14030254 (PMC10968171; doi:10.3390/biom14030254)
Supplement: Supplementary file 1 [file biomolecules-14-00254-s001.zip]

Archive with 1 entries (1 files):
- biomolecules-2840832-supplementary.pdf
